# Supplementary material for: Minimal Effects of an Invasive Flowering Shrub on the Pollinator Community of Native Forbs
Source: PLoS One. 2014 Oct 24;9(10):e109088. doi: 10.1371/journal.pone.0109088 (PMC4208741; doi:10.1371/journal.pone.0109088)
Supplement: Data S1 — Plant-bee interaction and visitation data used in the manuscript. (XLSX) [file pone.0109088.s002.xlsx]

## Sheet: bees
Collector	date	site	Treatment	plant_species	pollinator_species	sex	sun	temp	breeze	IdentifiedBy
AC	5/24/2010	Fox 2	Rosa	Blephilia ciliata	Bombus bimaculatus	Female	pt_sunny	hot	slight breeze	A. Chung
AC	5/24/2010	Fox 2	Rosa	Blephilia ciliata	Lasioglossum (D) obscurum	Female	pt_sunny	hot	slight breeze	Z. Portman
AD	5/26/2010	CulpB	No Rosa	Blephilia ciliata	Bombus bimaculatus	Female	sunny	warm	no breeze	A. Chung
JW	5/22/2010	Fox 2	No Rosa	Blephilia ciliata	Bombus bimaculatus	Female	sunny	warm	breezy	A. Chung
JW	5/22/2010	Fox 2	No Rosa	Blephilia ciliata	Bombus griseocollis	Female	sunny	warm	breezy	A. Chung
JW	5/22/2010	Fox 2	No Rosa	Blephilia ciliata	Ceratina strenua	Female	sunny	warm	breezy	A. Chung
JW	5/24/2010	Fox 2	Rosa	Blephilia ciliata	Lasioglossum coriaceum	Female	pt_cloudy	hot	no breeze	M. Arduser
JW	5/24/2010	Fox 2	Rosa	Blephilia ciliata	Bombus bimaculatus	Female	pt_cloudy	hot	no breeze	A. Chung
JW	5/25/2010	WRV	Rosa	Blephilia ciliata	Bombus bimaculatus	Female	pt_sun	warm	no breeze	A. Chung
ZP	5/22/2010	Fox 1	No Rosa	Blephilia ciliata	Bombus bimaculatus	Female	sunny	warm	breezy	A. Chung
ZP	5/22/2010	Fox 2	Rosa	Blephilia ciliata	Bombus bimaculatus	Male	sunny	warm	breezy	A. Chung
ZP	5/24/2010	Fox 2	No Rosa	Blephilia ciliata	Ceratina strenua	Female	pt_sun	hot		A. Chung
ZP	5/24/2010	Fox 2	No Rosa	Blephilia ciliata	Bombus bimaculatus	Female	pt_sun	hot		A. Chung
ZP	5/24/2010	Fox 2	No Rosa	Blephilia ciliata	Augochlorella aurata	Female	pt_sun	hot		Z. Portman
ZP	5/24/2010	Fox 2	No Rosa	Blephilia ciliata	Ceratina dupla/calcarata	Female	pt_sun	hot		A. Chung
AC	5/22/2010	Fox 1	Rosa	Monarda bradburiana	Lasioglossum coriaceum	Female	sunny	warm	breezy	M. Arduser
AC	5/22/2010	Fox 1	Rosa	Monarda bradburiana	Ceratina calcarata	Male	sunny	warm	breezy	Z. Portman
AC	5/22/2010	Fox 1	Rosa	Monarda bradburiana	Augochlora pura	Female	sunny	warm	breezy	A. Chung
JW	5/22/2010	Fox 1	Rosa	Monarda bradburiana	Bombus bimaculatus	Female	sunny	warm	breezy	A. Chung
JW	5/22/2010	Fox 1	Rosa	Monarda bradburiana	Augochlora pura	Female	sunny	warm	breezy	A. Chung
JW	5/22/2010	Fox 1	Rosa	Monarda bradburiana	Ceratina dupla/calcarata	Female	sunny	warm	breezy	A. Chung
JW	5/22/2010	Fox 1	Rosa	Monarda bradburiana	Lasioglossum fuscipenne	Female	sunny	warm	breezy	M. Arduser
JW	5/22/2010	Fox 1	Rosa	Monarda bradburiana	Ceratina dupla/calcarata	Female	sunny	warm	breezy	A. Chung
JW	5/24/2010	Fox 1	No Rosa	Monarda bradburiana	Bombus bimaculatus	Male	pt_cloudy	hot	no breeze	A. Chung
JW	5/24/2010	Fox 1	No Rosa	Monarda bradburiana	Ceratina strenua	Female	pt_cloudy	hot	no breeze	A. Chung
JW	5/24/2010	Fox 1	No Rosa	Monarda bradburiana	Lasioglossum (D) obscurum	Female	pt_cloudy	hot	no breeze	Z. Portman
JW	5/24/2010	Fox 1	No Rosa	Monarda bradburiana	Lasioglossum (E) macoupinense	Female	pt_cloudy	hot	no breeze	Z. Portman
ZP	5/22/2010	Fox 1	No Rosa	Monarda bradburiana	Augochlora pura	Female	sunny	warm	breezy	A. Chung
ZP	5/22/2010	Fox 1	No Rosa	Monarda bradburiana	Bombus bimaculatus	Female	sunny	warm	breezy	A. Chung
ZP	5/22/2010	Fox 1	No Rosa	Monarda bradburiana	Augochlorella aurata	Female	sunny	warm	breezy	Z. Portman
ZP	5/22/2010	Fox 2	Rosa	Monarda bradburiana	Lasioglossum coriaceum	Female	sunny	warm	breezy	M. Arduser
ZP	5/22/2010	Fox 2	Rosa	Monarda bradburiana	Ceratina dupla/calcarata	Female	sunny	warm	breezy	A. Chung
ZP	5/22/2010	Fox 2	Rosa	Monarda bradburiana	Ceratina strenua	Female	sunny	warm	breezy	A. Chung
ZP	5/24/2010	Fox 1	Rosa	Monarda bradburiana	Bombus bimaculatus	Female	pt_sun	hot		A. Chung
ZP	5/25/2010	WRV	Rosa	Monarda bradburiana	Bombus bimaculatus	Female	pt_cloudy	hot	no breeze	A. Chung
AC	5/22/2010	Fox 1	Rosa	Rosa multiflora	Lasioglossum coriaceum	Female	sunny	warm	breezy	M. Arduser
AC	5/22/2010	Fox 1	Rosa	Rosa multiflora	Lasioglossum (D) bruneri	Female	sunny	warm	breezy	Z. Portman
AC	5/22/2010	Fox 1	Rosa	Rosa multiflora	Augochloropsis fulgida	Female	sunny	warm	breezy	A. Chung
AC	5/22/2010	Fox 1	Rosa	Rosa multiflora	Lasioglossum (D) imitatum	Female	sunny	warm	breezy	A. Chung
AC	5/22/2010	Fox 1	Rosa	Rosa multiflora	Augochlora pura	Female	sunny	warm	breezy	A. Chung
AC	5/23/2010	CulpT	Rosa	Rosa multiflora	Lasioglossum (D) obscurum	Female	sunny	hot	slight breeze	Z. Portman
AC	5/23/2010	CulpB	Rosa	Rosa multiflora	Augochlora pura	Female	pt_sunny	hot	slight breeze	A. Chung
JW	5/18/2010	CulpT	Rosa	Rosa multiflora	Augochloropsis fulgida	Female	pt_sunny	cool	breezy	A. Chung
JW	5/18/2010	CulpT	Rosa	Rosa multiflora	Augochloropsis fulgida	Female	pt_sunny	cool	breezy	A. Chung
JW	5/18/2010	CulpT	Rosa	Rosa multiflora	Augochloropsis fulgida	Female	m_sunny	cool	breezy	A. Chung
JW	5/19/2010	CulpB	Rosa	Rosa multiflora	Lasioglossum (D) cressonii	Female	pt_sunny	cool	pt_breeze	A. Chung
JW	5/19/2010	WRV	Rosa	Rosa multiflora	Bombus bimaculatus	Female	pt_cloudy	warm	slight breeze	A. Chung
JW	5/22/2010	Fox 1	Rosa	Rosa multiflora	Lasioglossum coriaceum	Female	sunny	warm	breezy	M. Arduser
JW	5/22/2010	Fox 1	Rosa	Rosa multiflora	Lasioglossum (D) coeruleum	Female	sunny	warm	breezy	A. Chung
JW	5/22/2010	Fox 1	Rosa	Rosa multiflora	Nomada parva	Female	sunny	warm	breezy	Z. Portman
JW	5/22/2010	Fox 1	Rosa	Rosa multiflora	Andrena personata	Female	sunny	warm	breezy	Z. Portman
ZP	5/19/2010	WRV	Rosa	Rosa multiflora	Augochloropsis fulgida	Female				A. Chung
ZP	5/22/2010	Fox 2	Rosa	Rosa multiflora	Lasioglossum (D) obscurum	Female	sunny	warm	breezy	Z. Portman
ZP	5/22/2010	Fox 2	Rosa	Rosa multiflora	Sphecodes mandibularis	Female	sunny	warm	breezy	M. Arduser
AC	5/18/2010	CulpT	Rosa	Sanicula odorata	Andrena personata	Female				A. Chung
AC	5/18/2010	CulpT	No Rosa	Sanicula odorata	Lasioglossum (E) macoupinense	Female				Z. Portman
AC	5/18/2010	CulpT	No Rosa	Sanicula odorata	Lasioglossum (E) macoupinense	Female				Z. Portman
AC	5/18/2010	CulpT	No Rosa	Sanicula odorata	Lasioglossum (D) cressonii	Female				A. Chung
AC	5/18/2010	CulpT	No Rosa	Sanicula odorata	Lasioglossum (E) macoupinense	Female				Z. Portman
AC	5/18/2010	CulpT	No Rosa	Sanicula odorata	Lasioglossum (E) macoupinense	Female				Z. Portman
AC	5/18/2010	CulpT	No Rosa	Sanicula odorata	Lasioglossum (E) macoupinense	Female				Z. Portman
AC	5/18/2010	CulpT	No Rosa	Sanicula odorata	Lasioglossum (D) cressonii	Female				A. Chung
AC	5/18/2010	CulpT	No Rosa	Sanicula odorata	Andrena robertsonii	Female				A. Chung
AC	5/18/2010	CulpT	No Rosa	Sanicula odorata	Andrena personata	Female				A. Chung
AC	5/18/2010	CulpT	No Rosa	Sanicula odorata	Augochloropsis fulgida	Female				A. Chung
AC	5/19/2010	CulpB	No Rosa	Sanicula odorata	Lasioglossum (D) cressonii	Female				A. Chung
AC	5/19/2010	CulpB	Rosa	Sanicula odorata	Andrena personata	Female				A. Chung
AC	5/19/2010	CulpB	Rosa	Sanicula odorata	Andrena personata	Female				A. Chung
AC	5/19/2010	CulpB	Rosa	Sanicula odorata	Lasioglossum (E) macoupinense	Female				Z. Portman
AC	5/19/2010	CulpB	Rosa	Sanicula odorata	Andrena personata	Female				A. Chung
AC	5/19/2010	CulpB	Rosa	Sanicula odorata	Andrena personata	Female				A. Chung
AC	5/19/2010	CulpB	Rosa	Sanicula odorata	Andrena personata	Female				A. Chung
AC	5/19/2010	CulpB	Rosa	Sanicula odorata	Lasioglossum (D) obscurum	Female				Z. Portman
AC	5/19/2010	CulpB	Rosa	Sanicula odorata	Augochloropsis fulgida	Female				A. Chung
AC	5/19/2010	WRV	No Rosa	Sanicula odorata	Andrena personata	Female				A. Chung
AC	5/19/2010	WRV	No Rosa	Sanicula odorata	Andrena robertsonii	Female				A. Chung
AC	5/19/2010	WRV	No Rosa	Sanicula odorata	Andrena personata	Female				A. Chung
AC	5/19/2010	WRV	No Rosa	Sanicula odorata	Andrena robertsonii	Female				A. Chung
AC	5/19/2010	WRV	No Rosa	Sanicula odorata	Andrena robertsonii	Female				A. Chung
AC	5/19/2010	WRV	No Rosa	Sanicula odorata	Andrena personata	Female				A. Chung
AC	5/19/2010	WRV	No Rosa	Sanicula odorata	Andrena personata	Female				A. Chung
AC	5/19/2010	WRV	No Rosa	Sanicula odorata	Andrena personata	Female				A. Chung
AC	5/19/2010	WRV	No Rosa	Sanicula odorata	Andrena personata	Female				A. Chung
AC	5/22/2010	Fox 1	Rosa	Sanicula odorata	Lasioglossum (E) macoupinense	Female	sunny	warm	breezy	Z. Portman
AC	5/22/2010	Fox 2	Rosa	Sanicula odorata	Lasioglossum (D) obscurum	Female	sunny	warm	breezy	Z. Portman
AC	5/23/2010	CulpT	No Rosa	Sanicula odorata	Lasioglossum (D) obscurum	Female	pt_sunny	hot	slight breeze	Z. Portman
AC	5/23/2010	CulpT	No Rosa	Sanicula odorata	Lasioglossum (E) macoupinense	Female	pt_sunny	hot	slight breeze	Z. Portman
AC	5/23/2010	CulpT	No Rosa	Sanicula odorata	Lasioglossum (D) cressonii	Female	pt_sunny	hot	slight breeze	A. Chung
AC	5/23/2010	CulpT	No Rosa	Sanicula odorata	Lasioglossum (D) obscurum	Female	pt_sunny	hot	slight breeze	Z. Portman
AC	5/23/2010	CulpT	No Rosa	Sanicula odorata	Lasioglossum (D) cressonii	Female	pt_sunny	hot	slight breeze	A. Chung
AC	5/23/2010	CulpT	No Rosa	Sanicula odorata	Lasioglossum (D) obscurum	Female	pt_sunny	hot	slight breeze	Z. Portman
AC	5/23/2010	CulpT	No Rosa	Sanicula odorata	Lasioglossum (D) obscurum	Female	pt_sunny	hot	slight breeze	Z. Portman
AC	5/23/2010	CulpT	No Rosa	Sanicula odorata	Lasioglossum (E) macoupinense	Female	pt_sunny	hot	slight breeze	Z. Portman
AC	5/23/2010	CulpT	Rosa	Sanicula odorata	Lasioglossum (E) macoupinense	Female	sunny	hot	slight breeze	Z. Portman
AC	5/23/2010	CulpT	Rosa	Sanicula odorata	Lasioglossum (D) cressonii	Female	sunny	hot	slight breeze	A. Chung
AC	5/23/2010	CulpT	Rosa	Sanicula odorata	Lasioglossum (D) obscurum	Female	sunny	hot	slight breeze	Z. Portman
AC	5/25/2010	WRV	No Rosa	Sanicula odorata	Nomada parva	Female	pt_sun	warm	no breeze	Z. Portman
AC	5/25/2010	WRV	No Rosa	Sanicula odorata	Nomada parva	Female	pt_sun	warm	no breeze	Z. Portman
AC	5/25/2010	WRV	No Rosa	Sanicula odorata	Andrena personata	Female	pt_sun	warm	no breeze	A. Chung
AC	5/25/2010	WRV	No Rosa	Sanicula odorata	Lasioglossum (D) obscurum	Female	pt_sun	warm	no breeze	Z. Portman
AD	5/18/2010	CulpT	Rosa	Sanicula odorata	Lasioglossum (D) cressonii	Female	pt_sunny	cool	breeze	A. Chung
AD	5/18/2010	CulpT	Rosa	Sanicula odorata	Lasioglossum (D) cressonii	Female	pt_sunny	cool	breeze	A. Chung
AD	5/18/2010	CulpT	Rosa	Sanicula odorata	Andrena robertsonii	Female	pt_sunny	cool	breeze
AD	5/18/2010	CulpT	Rosa	Sanicula odorata	Augochloropsis fulgida	Female	pt_sunny	cool	breeze	A. Chung
AD	5/18/2010	CulpT	Rosa	Sanicula odorata	Lasioglossum (E) macoupinense	Female	pt_sunny	cool	breeze	Z. Portman
AD	5/18/2010	CulpT	Rosa	Sanicula odorata	Lasioglossum (D) cressonii	Female	pt_sunny	cool	breeze	A. Chung
AD	5/18/2010	CulpT	Rosa	Sanicula odorata	Lasioglossum (E) macoupinense	Female	pt_sunny	cool	breeze	Z. Portman
AD	5/18/2010	CulpT	Rosa	Sanicula odorata	Lasioglossum (E) macoupinense	Female	pt_sunny	cool	breeze	Z. Portman
AD	5/18/2010	CulpT	Rosa	Sanicula odorata	Lasioglossum (E) macoupinense	Female	pt_sunny	cool	breeze	Z. Portman
AD	5/18/2010	CulpT	Rosa	Sanicula odorata	Lasioglossum (D) cressonii	Female	pt_sunny	cool	breeze	A. Chung
AD	5/18/2010	CulpT	Rosa	Sanicula odorata	Nomada parva	Female	pt_sunny	cool	breeze	Z. Portman
AD	5/18/2010	CulpT	Rosa	Sanicula odorata	Lasioglossum (D) obscurum	Female	pt_sunny	cool	breeze	Z. Portman
AD	5/18/2010	CulpT	Rosa	Sanicula odorata	Andrena neonana	Male	pt_sunny	cool	breeze	A. Chung
AD	5/18/2010	CulpT	Rosa	Sanicula odorata	Andrena neonana	Male	pt_sunny	cool	breeze	A. Chung
AD	5/19/2010	CulpB	No Rosa	Sanicula odorata	Andrena personata	Female	sunny	cool	no breeze	A. Chung
AD	5/19/2010	CulpB	No Rosa	Sanicula odorata	Andrena personata	Female	sunny	cool	no breeze	A. Chung
AD	5/19/2010	CulpB	No Rosa	Sanicula odorata	Lasioglossum (D) obscurum	Female	sunny	cool	no breeze	Z. Portman
AD	5/19/2010	CulpB	No Rosa	Sanicula odorata	Nomada parva	Female	sunny	cool	no breeze	Z. Portman
AD	5/19/2010	CulpB	No Rosa	Sanicula odorata	Nomada sayi	Female	sunny	cool	no breeze	Z. Portman
AD	5/19/2010	CulpB	No Rosa	Sanicula odorata	Lasioglossum (E) macoupinense	Female	sunny	cool	no breeze	Z. Portman
AD	5/19/2010	CulpB	No Rosa	Sanicula odorata	Lasioglossum (D) obscurum	Female	sunny	cool	no breeze	Z. Portman
AD	5/19/2010	CulpB	No Rosa	Sanicula odorata	Lasioglossum (D) cressonii	Female	sunny	cool	no breeze	A. Chung
AD	5/19/2010	CulpB	No Rosa	Sanicula odorata	Nomada sayi	Female	sunny	cool	no breeze	Z. Portman
AD	5/19/2010	WRV	Rosa	Sanicula odorata	Augochlorella aurata	Female	sunny	cool	no breeze	Z. Portman
AD	5/19/2010	WRV	Rosa	Sanicula odorata	Andrena personata	Female	sunny	cool	no breeze	A. Chung
AD	5/19/2010	WRV	Rosa	Sanicula odorata	Andrena personata	Female	sunny	cool	no breeze	A. Chung
AD	5/19/2010	WRV	Rosa	Sanicula odorata	Lasioglossum (E) macoupinense	Female	sunny	cool	no breeze	Z. Portman
AD	5/19/2010	WRV	Rosa	Sanicula odorata	Andrena personata	Female	sunny	cool	no breeze	A. Chung
AD	5/19/2010	WRV	Rosa	Sanicula odorata	Lasioglossum (D) cressonii	Female	sunny	cool	no breeze	A. Chung
AD	5/19/2010	WRV	Rosa	Sanicula odorata	Andrena personata	Female	sunny	cool	no breeze	A. Chung
AD	5/19/2010	WRV	Rosa	Sanicula odorata	Andrena robertsonii	Female	sunny	cool	no breeze	A. Chung
AD	5/19/2010	WRV	Rosa	Sanicula odorata	Lasioglossum (D) obscurum	Female	sunny	cool	no breeze	Z. Portman
AD	5/19/2010	WRV	Rosa	Sanicula odorata	Andrena personata	Female	sunny	cool	no breeze	A. Chung
AD	5/19/2010	WRV	Rosa	Sanicula odorata	Augochlorella aurata	Female	sunny	cool	no breeze	Z. Portman
AD	5/19/2010	WRV	No Rosa	Sanicula odorata	Andrena robertsonii	Female	sunny	cool	no breeze
AD	5/19/2010	WRV	No Rosa	Sanicula odorata	Andrena personata	Female	sunny	cool	no breeze	A. Chung
AD	5/19/2010	WRV	No Rosa	Sanicula odorata	Andrena personata	Female	sunny	cool	no breeze	A. Chung
AD	5/19/2010	WRV	No Rosa	Sanicula odorata	Lasioglossum (E) macoupinense	Female	sunny	cool	no breeze	Z. Portman
AD	5/19/2010	WRV	No Rosa	Sanicula odorata	Andrena personata	Female	sunny	cool	no breeze	A. Chung
AD	5/19/2010	WRV	No Rosa	Sanicula odorata	Augochlorella aurata	Female	sunny	cool	no breeze	Z. Portman
AD	5/25/2010	WRV	No Rosa	Sanicula odorata	Lasioglossum (E) macoupinense	Female	cloudy	hot	no breeze	Z. Portman
AD	5/26/2010	CulpB	No Rosa	Sanicula odorata	Hylaeus sparsus	Female	sunny	warm	no breeze	A. Chung
JW	5/18/2010	CulpT	Rosa	Sanicula odorata	Lasioglossum (E) macoupinense	Female	overcast	cool	breezy	Z. Portman
JW	5/18/2010	CulpT	Rosa	Sanicula odorata	Lasioglossum (D) cressonii	Female	overcast	cool	breezy	A. Chung
JW	5/18/2010	CulpT	Rosa	Sanicula odorata	Andrena robertsonii	Female	m_sunny	cool	breezy	A. Chung
JW	5/18/2010	CulpT	Rosa	Sanicula odorata	Augochloropsis fulgida	Female	m_sunny	cool	breezy	A. Chung
JW	5/18/2010	CulpT	Rosa	Sanicula odorata	Andrena personata	Female	m_sunny	cool	breezy	A. Chung
JW	5/18/2010	CulpT	Rosa	Sanicula odorata	Andrena personata	Female	m_sunny	cool	breezy	A. Chung
JW	5/18/2010	CulpT	Rosa	Sanicula odorata	Lasioglossum (D) cressonii	Female	m_sunny	cool	breezy	A. Chung
JW	5/18/2010	CulpT	Rosa	Sanicula odorata	Lasioglossum (D) obscurum	Female	m_sunny	cool	breezy	Z. Portman
JW	5/18/2010	CulpT	Rosa	Sanicula odorata	Lasioglossum (D) obscurum	Female	m_sunny	cool	breezy	Z. Portman
JW	5/18/2010	CulpT	Rosa	Sanicula odorata	Andrena personata	Female	m_sunny	cool	breezy	A. Chung
JW	5/18/2010	CulpT	Rosa	Sanicula odorata	Hylaeus sparsus	Female	m_sunny	cool	breezy	A. Chung
JW	5/19/2010	CulpB	Rosa	Sanicula odorata	Lasioglossum (D) cressonii	Female	pt_sunny	cool	pt_breeze	A. Chung
JW	5/19/2010	WRV	Rosa	Sanicula odorata	Nomada parva	Female	sunny	warm	slight breeze	Z. Portman
JW	5/19/2010	WRV	Rosa	Sanicula odorata	Sphecodes mandibularis	Female	sunny	warm	slight breeze	M. Arduser
JW	5/19/2010	WRV	Rosa	Sanicula odorata	Augochlorella aurata	Female	sunny	warm	slight breeze	Z. Portman
JW	5/19/2010	WRV	Rosa	Sanicula odorata	Augochlorella aurata	Female	sunny	warm	slight breeze	Z. Portman
JW	5/19/2010	WRV	Rosa	Sanicula odorata	Andrena personata	Female	sunny	warm	slight breeze	A. Chung
JW	5/19/2010	WRV	Rosa	Sanicula odorata	Lasioglossum (E) macoupinense	Female	sunny	warm	slight breeze	Z. Portman
JW	5/19/2010	WRV	Rosa	Sanicula odorata	Lasioglossum (D) obscurum	Female	sunny	warm	slight breeze	Z. Portman
JW	5/19/2010	WRV	Rosa	Sanicula odorata	Lasioglossum (D) obscurum	Female	sunny	warm	slight breeze	Z. Portman
JW	5/19/2010	WRV	Rosa	Sanicula odorata	Lasioglossum (D) obscurum	Female	sunny	warm	slight breeze	Z. Portman
JW	5/19/2010	WRV	Rosa	Sanicula odorata	Lasioglossum (E) macoupinense	Female	sunny	warm	slight breeze	Z. Portman
JW	5/19/2010	WRV	Rosa	Sanicula odorata	Lasioglossum (D) cressonii	Female	sunny	warm	slight breeze	A. Chung
JW	5/19/2010	WRV	Rosa	Sanicula odorata	Augochloropsis fulgida	Female	sunny	warm	slight breeze	A. Chung
JW	5/19/2010	WRV	Rosa	Sanicula odorata	Augochloropsis fulgida	Female	sunny	warm	slight breeze	A. Chung
JW	5/19/2010	WRV	Rosa	Sanicula odorata	Andrena personata	Female	sunny	warm	slight breeze	A. Chung
JW	5/19/2010	WRV	Rosa	Sanicula odorata	Andrena personata	Female	sunny	warm	slight breeze	A. Chung
JW	5/19/2010	WRV	Rosa	Sanicula odorata	Andrena personata	Female	sunny	warm	slight breeze	A. Chung
JW	5/19/2010	WRV	Rosa	Sanicula odorata	Andrena personata	Female	sunny	warm	slight breeze	A. Chung
JW	5/19/2010	WRV	Rosa	Sanicula odorata	Lasioglossum (E) macoupinense	Female	sunny	warm	slight breeze	Z. Portman
JW	5/19/2010	WRV	Rosa	Sanicula odorata	Andrena robertsonii	Female	pt_cloudy	warm	slight breeze	A. Chung
JW	5/19/2010	WRV	Rosa	Sanicula odorata	Andrena personata	Female	pt_cloudy	warm	slight breeze	A. Chung
JW	5/22/2010	Fox 1	Rosa	Sanicula odorata	Andrena personata	Female	sunny	warm	breezy	A. Chung
JW	5/22/2010	Fox 1	Rosa	Sanicula odorata	Lasioglossum (E) macoupinense	Female	sunny	warm	breezy	Z. Portman
JW	5/22/2010	Fox 1	Rosa	Sanicula odorata	Nomada parva	Female	sunny	warm	breezy	Z. Portman
JW	5/22/2010	Fox 1	Rosa	Sanicula odorata	Lasioglossum (E) macoupinense	Female	sunny	warm	breezy	Z. Portman
JW	5/22/2010	Fox 1	Rosa	Sanicula odorata	Lasioglossum (E) macoupinense	Female	sunny	warm	breezy	Z. Portman
JW	5/22/2010	Fox 1	Rosa	Sanicula odorata	Lasioglossum (E) macoupinense	Female	sunny	warm	breezy	Z. Portman
JW	5/22/2010	Fox 1	Rosa	Sanicula odorata	Lasioglossum (D) cressonii	Female	sunny	warm	breezy	A. Chung
JW	5/22/2010	Fox 1	Rosa	Sanicula odorata	Lasioglossum (D) coeruleum	Female	sunny	warm	breezy	A. Chung
JW	5/22/2010	Fox 2	No Rosa	Sanicula odorata	Lasioglossum (D) cressonii	Female	sunny	warm	breezy	A. Chung
JW	5/22/2010	Fox 2	No Rosa	Sanicula odorata	Ceratina strenua	Male	sunny	warm	breezy	Z. Portman
JW	5/22/2010	Fox 2	No Rosa	Sanicula odorata	Ceratina strenua	Female	sunny	warm	breezy	A. Chung
JW	5/22/2010	Fox 2	No Rosa	Sanicula odorata	Lasioglossum (E) macoupinense	Female	sunny	warm	breezy	Z. Portman
JW	5/22/2010	Fox 2	No Rosa	Sanicula odorata	Lasioglossum (D) obscurum	Female	sunny	warm	breezy	Z. Portman
JW	5/22/2010	Fox 2	No Rosa	Sanicula odorata	Lasioglossum (D) obscurum	Female	sunny	warm	breezy	Z. Portman
JW	5/22/2010	Fox 2	No Rosa	Sanicula odorata	Lasioglossum (E) macoupinense	Female	sunny	warm	breezy	Z. Portman
JW	5/22/2010	Fox 2	No Rosa	Sanicula odorata	Lasioglossum (D) obscurum	Female	sunny	warm	breezy	Z. Portman
JW	5/22/2010	Fox 2	No Rosa	Sanicula odorata	Lasioglossum (D) obscurum	Female	sunny	warm	breezy	Z. Portman
JW	5/22/2010	Fox 2	No Rosa	Sanicula odorata	Lasioglossum (D) obscurum	Female	sunny	warm	breezy	Z. Portman
JW	5/22/2010	Fox 2	No Rosa	Sanicula odorata	Lasioglossum (E) macoupinense	Female	sunny	warm	breezy	Z. Portman
JW	5/22/2010	Fox 2	No Rosa	Sanicula odorata	Lasioglossum (E) macoupinense	Female	sunny	warm	breezy	Z. Portman
JW	5/22/2010	Fox 2	No Rosa	Sanicula odorata	Andrena personata	Female	sunny	warm	breezy	A. Chung
JW	5/22/2010	Fox 2	No Rosa	Sanicula odorata	Andrena personata	Female	sunny	warm	breezy	Z. Portman
JW	5/22/2010	Fox 2	No Rosa	Sanicula odorata	Andrena personata	Female	sunny	warm	breezy	Z. Portman
ZP	5/18/2010	CulpT	No Rosa	Sanicula odorata	Lasioglossum (D) cressonii	Female	pt_sunny	warm	breezy	A. Chung
ZP	5/18/2010	CulpT	No Rosa	Sanicula odorata	Lasioglossum (D) obscurum	Female	pt_sunny	warm	breezy	Z. Portman
ZP	5/18/2010	CulpT	No Rosa	Sanicula odorata	Lasioglossum (E) macoupinense	Female	pt_sunny	warm	breezy	Z. Portman
ZP	5/18/2010	CulpT	No Rosa	Sanicula odorata	Augochloropsis fulgida	Female	pt_sunny	warm	breezy	A. Chung
ZP	5/18/2010	CulpT	No Rosa	Sanicula odorata	Andrena personata	Female	pt_sunny	warm	breezy	A. Chung
ZP	5/18/2010	CulpT	No Rosa	Sanicula odorata	Andrena personata	Female	pt_sunny	warm	breezy	A. Chung
ZP	5/18/2010	CulpT	No Rosa	Sanicula odorata	Andrena personata	Female	pt_sunny	warm	breezy	A. Chung
ZP	5/18/2010	CulpT	No Rosa	Sanicula odorata	Lasioglossum (D) obscurum	Female	pt_sunny	warm	breezy	Z. Portman
ZP	5/18/2010	CulpT	No Rosa	Sanicula odorata	Lasioglossum (D) obscurum	Female	pt_sunny	warm	breezy	Z. Portman
ZP	5/18/2010	CulpT	No Rosa	Sanicula odorata	Lasioglossum (D) obscurum	Female	pt_sunny	warm	breezy	Z. Portman
ZP	5/18/2010	CulpT	No Rosa	Sanicula odorata	Lasioglossum (D) cressonii	Female	pt_sunny	warm	breezy	A. Chung
ZP	5/19/2010	CulpB	No Rosa	Sanicula odorata	Andrena robertsonii	Female				A. Chung
ZP	5/19/2010	CulpB	No Rosa	Sanicula odorata	Andrena robertsonii	Female				A. Chung
ZP	5/19/2010	CulpB	No Rosa	Sanicula odorata	Andrena personata	Female				A. Chung
ZP	5/19/2010	CulpB	No Rosa	Sanicula odorata	Andrena personata	Female				A. Chung
ZP	5/19/2010	CulpB	No Rosa	Sanicula odorata	Lasioglossum (D) obscurum	Female				Z. Portman
ZP	5/19/2010	CulpB	No Rosa	Sanicula odorata	Lasioglossum (D) obscurum	Female				Z. Portman
ZP	5/19/2010	CulpB	No Rosa	Sanicula odorata	Augochlora pura	Female				A. Chung
ZP	5/19/2010	CulpB	No Rosa	Sanicula odorata	Lasioglossum (D) cressonii	Female				A. Chung
ZP	5/19/2010	CulpB	No Rosa	Sanicula odorata	Lasioglossum (D) obscurum	Female				Z. Portman
ZP	5/19/2010	CulpB	No Rosa	Sanicula odorata	Lasioglossum (D) cressonii	Female				A. Chung
ZP	5/19/2010	WRV	Rosa	Sanicula odorata	Andrena robertsonii	Female				A. Chung
ZP	5/19/2010	WRV	Rosa	Sanicula odorata	Andrena personata	Female				A. Chung
ZP	5/19/2010	WRV	Rosa	Sanicula odorata	Andrena personata	Female				A. Chung
ZP	5/19/2010	WRV	Rosa	Sanicula odorata	Andrena personata	Female				A. Chung
ZP	5/19/2010	WRV	Rosa	Sanicula odorata	Nomada sayi	Female				Z. Portman
ZP	5/19/2010	WRV	Rosa	Sanicula odorata	Andrena personata	Female				A. Chung
ZP	5/19/2010	WRV	Rosa	Sanicula odorata	Andrena personata	Female				A. Chung
ZP	5/19/2010	WRV	Rosa	Sanicula odorata	Augochlorella aurata	Female				Z. Portman
ZP	5/19/2010	WRV	Rosa	Sanicula odorata	Andrena personata	Female				A. Chung
ZP	5/19/2010	WRV	Rosa	Sanicula odorata	Lasioglossum (D) obscurum	Female				Z. Portman
ZP	5/19/2010	WRV	Rosa	Sanicula odorata	Lasioglossum (E) macoupinense	Female				Z. Portman
ZP	5/19/2010	WRV	Rosa	Sanicula odorata	Andrena personata	Female				A. Chung
ZP	5/22/2010	Fox 1	No Rosa	Sanicula odorata	Nomada parva	Female	sunny	warm	breezy	Z. Portman
ZP	5/22/2010	Fox 1	No Rosa	Sanicula odorata	Andrena personata	Female	sunny	warm	breezy	A. Chung
ZP	5/22/2010	Fox 1	No Rosa	Sanicula odorata	Lasioglossum (E) macoupinense	Female	sunny	warm	breezy	Z. Portman
ZP	5/22/2010	Fox 1	No Rosa	Sanicula odorata	Lasioglossum (E) macoupinense	Female	sunny	warm	breezy	Z. Portman
ZP	5/22/2010	Fox 2	Rosa	Sanicula odorata	Andrena robertsonii	Female	sunny	warm	breezy	A. Chung
ZP	5/22/2010	Fox 2	Rosa	Sanicula odorata	Lasioglossum (D) cressonii	Female	sunny	warm	breezy	A. Chung
ZP	5/22/2010	Fox 2	Rosa	Sanicula odorata	Andrena geranii	Female	sunny	warm	breezy	A. Chung
ZP	5/22/2010	Fox 2	Rosa	Sanicula odorata	Ceratina calcarata	Male	sunny	warm	breezy	A. Chung
ZP	5/22/2010	Fox 2	Rosa	Sanicula odorata	Lasioglossum (E) macoupinense	Female	sunny	warm	breezy	Z. Portman
ZP	5/22/2010	Fox 2	Rosa	Sanicula odorata	Ceratina strenua	Male	sunny	warm	breezy	A. Chung
ZP	5/22/2010	Fox 2	Rosa	Sanicula odorata	Nomada parva	Female	sunny	warm	breezy	Z. Portman
ZP	5/22/2010	Fox 2	Rosa	Sanicula odorata	Lasioglossum (E) macoupinense	Female	sunny	warm	breezy	Z. Portman
ZP	5/22/2010	Fox 2	Rosa	Sanicula odorata	Lasioglossum (E) macoupinense	Female	sunny	warm	breezy	Z. Portman
ZP	5/22/2010	Fox 2	Rosa	Sanicula odorata	Ceratina dupla/calcarata	Female	sunny	warm	breezy	A. Chung
ZP	5/23/2010	CulpT	Rosa	Sanicula odorata	Nomada parva	Female
ZP	5/23/2010	CulpT	Rosa	Sanicula odorata	Lasioglossum (E) macoupinense	Female				Z. Portman
ZP	5/23/2010	CulpT	Rosa	Sanicula odorata	Lasioglossum (D) obscurum	Female				Z. Portman
ZP	5/23/2010	CulpT	Rosa	Sanicula odorata	Lasioglossum (E) macoupinense	Female				Z. Portman
ZP	5/23/2010	CulpT	Rosa	Sanicula odorata	Lasioglossum (E) macoupinense	Female				Z. Portman
ZP	5/23/2010	CulpT	Rosa	Sanicula odorata	Lasioglossum (E) macoupinense	Female				Z. Portman
ZP	5/23/2010	CulpT	Rosa	Sanicula odorata	Hylaeus sparsus	Female				A. Chung
ZP	5/23/2010	CulpB	Rosa	Sanicula odorata	Lasioglossum (D) obscurum	Female				Z. Portman
ZP	5/23/2010	CulpB	Rosa	Sanicula odorata	Lasioglossum (E) macoupinense	Female				Z. Portman
ZP	5/23/2010	CulpB	Rosa	Sanicula odorata	Lasioglossum (E) macoupinense	Female				Z. Portman
ZP	5/23/2010	CulpB	Rosa	Sanicula odorata	Lasioglossum (E) macoupinense	Female				Z. Portman
ZP	5/23/2010	CulpB	Rosa	Sanicula odorata	Lasioglossum (D) obscurum	Female				Z. Portman
ZP	5/23/2010	CulpB	Rosa	Sanicula odorata	Lasioglossum (D) obscurum	Female				Z. Portman
ZP	5/23/2010	CulpB	Rosa	Sanicula odorata	Lasioglossum (D) cressonii	Female				A. Chung
ZP	5/23/2010	CulpB	Rosa	Sanicula odorata	Lasioglossum (E) macoupinense	Female				Z. Portman
ZP	5/23/2010	CulpB	Rosa	Sanicula odorata	Lasioglossum (D) obscurum	Female				Z. Portman
ZP	5/23/2010	CulpB	Rosa	Sanicula odorata	Andrena personata	Female				A. Chung
ZP	5/23/2010	CulpB	Rosa	Sanicula odorata	Lasioglossum (E) macoupinense	Female				Z. Portman
ZP	5/23/2010	CulpB	Rosa	Sanicula odorata	Lasioglossum (E) macoupinense	Female				Z. Portman
ZP	5/23/2010	CulpB	Rosa	Sanicula odorata	Lasioglossum (E) macoupinense	Female				Z. Portman
ZP	5/23/2010	CulpB	Rosa	Sanicula odorata	Lasioglossum (E) macoupinense	Female				Z. Portman
ZP	5/23/2010	CulpB	Rosa	Sanicula odorata	Nomada parva	Female				Z. Portman
ZP	5/23/2010	CulpB	Rosa	Sanicula odorata	Lasioglossum (E) macoupinense	Female				Z. Portman
ZP	5/23/2010	CulpB	Rosa	Sanicula odorata	Lasioglossum (D) cressonii	Female				A. Chung
ZP	5/23/2010	CulpB	Rosa	Sanicula odorata	Nomada parva	Female				Z. Portman
ZP	5/23/2010	CulpB	Rosa	Sanicula odorata	Nomada parva	Female				Z. Portman
ZP	5/23/2010	CulpB	Rosa	Sanicula odorata	Lasioglossum (E) macoupinense	Female				Z. Portman
ZP	5/23/2010	CulpB	Rosa	Sanicula odorata	Lasioglossum (E) macoupinense	Female				Z. Portman

## Sheet: visitation
Plant	Date	Site	Treatment	Mins	FlrDens	Bees	VisRate
Blephilia	5/24/2010	Fox1	No Rosa	10	38	0	0
Blephilia	5/24/2010	Fox2	No Rosa	45	15	5	0.0355556
Blephilia	5/25/2010	WRV	Rosa	10	4	1	0.12
Monarda	5/22/2010	Fox1	No Rosa	35	120	3	0.00342857
Monarda	5/24/2010	Fox1	No Rosa	40	60	4	0.008
Monarda	5/22/2010	Fox1	Rosa	61	60	9	0.0118033
Monarda	5/24/2010	Fox1	Rosa	31	30	1	0.00516129
Monarda	5/22/2010	Fox2	Rosa	15	15	3	0.064
Monarda	5/19/2010	WRV	No Rosa	10	60	9	0.072
Monarda	5/25/2010	WRV	No Rosa	15	15	0	0
Rosa	5/19/2010	CulpB	Rosa	145	132	3	0.000752351
Rosa	5/23/2010	CulpB	Rosa	60	16	1	0.005
Rosa	5/26/2010	CulpB	Rosa	75	23	0	0
Rosa	5/18/2010	CulpT	Rosa	184	210	3	0.000372671
Rosa	5/23/2010	CulpT	Rosa	60	42	1	0.00190476
Rosa	5/22/2010	Fox1	Rosa	73	56	9	0.0105675
Rosa	5/24/2010	Fox1	Rosa	60	46	0	0
Rosa	5/22/2010	Fox2	Rosa	60	35	2	0.00457143
Rosa	5/24/2010	Fox2	Rosa	117	54	0	0
Rosa	5/19/2010	WRV	Rosa	131	356	2	0.00020585
Rosa	5/25/2010	WRV	Rosa	105	10	0	0
Sanicula	5/19/2010	CulpB	No Rosa	240	2128	20	0.00018797
Sanicula	5/23/2010	CulpB	No Rosa	43	597	0	0
Sanicula	5/26/2010	CulpB	No Rosa	108	10.02	1	0.00443557
Sanicula	5/19/2010	CulpB	Rosa	51	1225	22	0.00169028
Sanicula	5/23/2010	CulpB	Rosa	60	142	21	0.011831
Sanicula	5/26/2010	CulpB	Rosa	80	4.8	0	0
Sanicula	5/18/2010	CulpT	No Rosa	140	128	21	0.005625
Sanicula	5/23/2010	CulpT	No Rosa	59	80	8	0.00813559
Sanicula	5/18/2010	CulpT	Rosa	246	227	26	0.00223488
Sanicula	5/23/2010	CulpT	Rosa	65	870	10	0.000848806
Sanicula	5/22/2010	Fox1	No Rosa	85	43	5	0.00656635
Sanicula	5/22/2010	Fox1	Rosa	65	126	5	0.0029304
Sanicula	5/24/2010	Fox1	Rosa	48	2.2	0	0
Sanicula	5/22/2010	Fox2	No Rosa	47	1320	15	0.00116054
Sanicula	5/24/2010	Fox2	No Rosa	85	94.2	0	0
Sanicula	5/22/2010	Fox2	Rosa	57	1062	11	0.000872237
Sanicula	5/24/2010	Fox2	Rosa	49	57.5	0	0
Sanicula	5/19/2010	WRV	No Rosa	55	58	45	0.0677116
Sanicula	5/25/2010	WRV	No Rosa	45	1	5	0.533333
Sanicula	5/19/2010	WRV	Rosa	161	1541	43	0.000831919
Sanicula	5/25/2010	WRV	Rosa	132	5.65	0	0

## Sheet: metadata
Sheet	Column heading	Explanation
bees	Collector	Initials of person who collected specimen
bees	date	Date of observation and collection
bees	site	Site of observation and collection
bees	Treatment	Treatment plot where specimen was collected; either Rosa (control plot) or No Rosa (treatment plot)
bees	plant_species	Plant species off of which the specimen was collected
bees	pollinator_species	Species of the specimen
bees	sex	Sex of the specimen
bees	sun	Climate conditions of the site during observation period, if recorded
bees	temp	Climate conditions of the site during observation period, if recorded
bees	breeze	Climate conditions of the site during observation period, if recorded
bees	IdentifiedBy	Initials of the person who identified the specimen
visitation	Plant	Plant species observed
visitation	Date	Date of observation and collection
visitation	Site	Site of observation and collection
visitation	Treatment	Treatment plot where specimen was collected; either Rosa (control plot) or No Rosa (treatment plot)
visitation	Mins	Length of time where plant was observed (mins)
visitation	FlrDens	Number of flowers in a 40 m-sq band transect
visitation	Bees	Number of bees caught
visitation	VisRate	Calculated visitation rate (number of bees/flower/hour)
